# Supplementary material for: Association of Dengue Virus Serotypes 1&2 with Severe Dengue Having Deletions in Their 3′Untranslated Regions (3′UTRs)
Source: Microorganisms. 2023 Mar 6;11(3):666. doi: 10.3390/microorganisms11030666 (PMC10057630; doi:10.3390/microorganisms11030666)
Supplement: Supplementary file 1 [file microorganisms-11-00666-s001.zip]

Archive with 1 entries (1 files):
- microorganisms-2150466-supplementary.pptx
